# Supplementary material for: A Novel Allosteric Inhibitor Targeting IMPDH at Y233 Overcomes Resistance to Tyrosine Kinase Inhibitors in Lymphoma
Source: Cancers (Basel). 2025 Oct 21;17(20):3389. doi: 10.3390/cancers17203389 (PMC12563536; doi:10.3390/cancers17203389)
Supplement: Supplementary file 1 [file cancers-17-03389-s001.zip]

Archive with 1 entries (1 files):
- cancers-3907123-supplementary.pdf
